# Supplementary material for: LC/MS-MS Analysis of Phenolic Compounds in Hyoscyamus albus L. Extract: In Vitro Antidiabetic Activity, In Silico Molecular Docking, and In Vivo Investigation against STZ-Induced Diabetic Mice
Source: Pharmaceuticals (Basel). 2023 Jul 18;16(7):1015. doi: 10.3390/ph16071015 (PMC10384095; doi:10.3390/ph16071015)
Supplement: Supplementary file 1 [file pharmaceuticals-16-01015-s001.zip]

Archive with 1 entries (1 files):
- pharmaceuticals-2409656-supplementary.pdf
